# Supplementary material for: A Cost–Utility Analysis of Two-Stage Screening Strategies Based on Waist-to-Height Ratio for Pediatric Metabolic Dysfunction-Associated Steatotic Liver Disease (MASLD) in China
Source: Healthcare (Basel). 2026 May 14;14(10):1343. doi: 10.3390/healthcare14101343 (PMC13205207; doi:10.3390/healthcare14101343)
Supplement: Supplementary file 1 [file healthcare-14-01343-s001.zip]

Archive with 1 entries (1 files):
- healthcare-4172286-supplementary.pdf
